# Supplementary material for: Fat mass and obesity-associated protein regulates RNA methylation associated with depression-like behavior in mice
Source: Nat Commun. 2021 Nov 26;12:6937. doi: 10.1038/s41467-021-27044-7 (PMC8626436; doi:10.1038/s41467-021-27044-7)
Supplement: Supplementary file 3 — Source Data [file 41467_2021_27044_MOESM3_ESM.xlsx]

## Sheet: Fig. 1a
Microarray analysis of genes encoding m6A-modifying enzymes in the peripheral blood of humans.
MeTTL3			METTL14			WTAP			FTO			ALKBH5
CTL	MDD		CTL	MDD		CTL	MDD		CTL	MDD		CTL	MDD
1.05394	0.425605		1.27498	0.842014		1.35735	0.388644		1.30284	0.634079		1.26225	0.481208
0.844738	0.269199		0.925915	0.303236		0.946881	0.573686		1.02076	0.622044		1.05261	0.253809
0.945951	0.616437		0.776303	0.709218		0.753389	0.657963		0.822812	0.674649		0.875943	0.635431
1.35121	0.864408		1.36566	1.05229		1.24651	0.747948		1.64136	0.416881		1.04186	0.863623
0.995455	0.36581		0.961104	0.322336		1.05737	0.478746		1.45389	0.573667		0.942048	0.222102
0.84459	0.584914		1.17959	0.536361		1.02668	0.600333		0.893987	0.621458		0.805555	0.471031
0.767861	0.073884		0.774387	0.098804		0.753064	0.063796		0.801146	0.183304		0.870844	0.06059
0.729651	0.508997		0.898149	0.580553		0.689629	0.393056		0.732475	0.256644		0.700713	0.221616
0.910812	0.826765		0.980003	0.701256		0.762922	0.687037		0.820353	0.604987		0.726892	0.675096
0.790954	0.817609		0.807906	0.701352		0.782491	0.529336		0.760411	0.570562		0.805479	0.704097
0.949083	0.507911		0.883013	0.388841		1.00219	0.538405		1.21568	0.722365		0.951001	0.505115
1.05881	0.46642		1.13797	0.791504		1.0211	0.593284		1.27358	0.855587		1.09762	0.390404
1.34767	0.557815		0.982446	0.36867		1.45523	0.631795		1.00875	0.897915		1.01993	0.368116
0.88817	0.678257		0.763567	0.617708		0.8897	0.473555		1.02557	0.510241		1.14961	0.639554
0.782973	0.718354		0.973467	0.713964		0.715199	0.54287		0.409021	0.473901		1.00308	0.616212
1.20604	0.311195		1.04337	0.450148		1.23003	0.371905		0.845854	0.552478		0.944354	0.389827
1.53303	0.27205		1.4764	0.265525		1.41605	0.291062		1.13108	0.547494		1.35824	0.279483
1.0057	0.34389		0.951369	0.414929		0.932344	0.451921		0.808691	0.563029		0.900242	0.313079
1.12962	0.973683		0.958072	1.15473		0.977701	0.719979		1.17508	0.546386		1.45817	0.968626
0.863737	0.631668		0.886333	0.879565		0.984177	0.512417		0.856658	0.508754		1.03354	0.527541
	1.01278			0.649007			0.611028			0.682184			0.740965
	0.755407			1.15921			0.831397			1.12935			0.828766
	0.832484			0.569562			0.89447			0.937567			0.670023
	0.740718			0.559535			1.12597			1.00189			0.642962
	0.703009			0.594675			0.905163			0.890015			0.510643
	0.592655			0.522104			0.641991			0.785526			0.538336
	0.680489			0.589606			1.01252			0.935321			0.629086
	0.599191			0.407616			0.998923			1.00907			0.510236
	0.606982			0.447798			0.45248			0.839516			0.363551
	0.662058			0.496542			0.499408			0.725786			0.324179
	0.823625			0.802951			0.386892			0.652993			0.409388
	0.790038			0.464884			0.562601			0.678958			0.619533
	0.429119			0.454204			0.647358			0.732882			0.400922
	0.888117			0.901863			0.987801			1.10041			0.770763
	0.729521			0.783469			1.09895			0.850332			0.751158
	0.665693			0.7091			0.717161			0.948014			0.62127

## Sheet: Fig. 1b
Real-time quantitative PCR analysis of genes encoding m6A-modifying enzymes in the peripheral blood of humans.
METTL3			METTL14			WTAP			FTO			ALKBH5
CTL	MDD		CTL	MDD		CTL	MDD		CTL	MDD		CTL	MDD
0.774448	0.683409		0.352048	0.222947		0.758709	0.625848		0.477208	0.800429		0.831166	0.557627
0.984197	0.827954		0.935298	0.700884		0.93244	0.986106		1.23944	0.819187		1.01526	0.938947
1.53686	1.15193		1.49567	0.282265		1.20205	0.939274		0.977869	1.1006		1.1289	0.850581
0.853672	0.996011		2.03054	0.194829		1.32418	0.876145		1.11775	0.487325		1.04974	0.988524
1.25391	0.78737		1.24176	0.760218		1.15515	1.00369		0.64144	0.950102		1.00501	0.671541
0.783732	1.05154		1.29543	0.596653		0.991171	1.30964		1.02684	0.524434		0.91245	0.81666
1.11967	1.05099		0.822014	0.652716		0.904072	0.933612		1.1207	1.0321		1.05556	0.776807
0.908819	0.72191		0.756259	0.546523		0.857923	0.894317		0.907084	0.739224		1.03309	0.80053
1.04728	0.775731		0.979312	0.73528		0.941448	0.83276		1.07331	0.83968		1.09532	0.819847
0.58339	0.924125		0.750201	1.01034		0.900139	0.719211		0.999422	1.03592		0.986987	1.09835
0.956451	0.637857		1.36113	0.758756		0.97876	0.72384		0.85861	0.823812		0.925009	0.823672
0.998331	0.743201		0.989544	0.74329		1.30955	0.672222		0.860763	0.729135		0.975165	0.783534
0.975165	1.17841		1.13716	0.857144		1.0757	0.596731		1.13482	1.12503		1.04024	1.17841
1.04024	0.790012		0.979309	0.942178		0.990506	0.819644		1.05881	0.714114		0.980769	0.790012
0.980769	0.583261		0.907453	0.928826		0.906609	0.904205		1.04978	0.802798		1.00513	0.583261
1.00513	0.865266		2.36002	0.61341		0.953074	0.922386		1.17282	0.684723		0.851863	0.865266
1.36858	1.00286		0.905156	0.625895		1.06764	0.679618		1.03982	0.72047		1.0444	0.769402
1.1378	0.905456		0.809575	0.475422		1.11795	1.23466		0.891169	0.64386		1.25208	0.581845
0.64219	0.697299		0.578233	0.955687		0.792196	1.46313		0.964293	0.713446		0.897697	0.704733
0.634097	0.68984		0.951594	0.575757		1.15721	1.34634		1.04339	0.732917		0.913342	0.648884
0.782001	0.626528		1.04615	1.18126		1.09033	0.827317		0.748665	0.46986		1.45627	0.579592
0.829185	0.584378		1.10434	0.933321		0.820552	1.26207		1.34895	0.959079		1.24826	0.880175
2.43213	1.26519		0.909608	0.849469		1.16218	0.482315		0.905547	0.943193		0.602308	1.14931
1.11263	0.71525		1.17257	0.601602		0.878969	0.475762		1.4442	0.539549		0.978223	0.739644
1.42161	0.854066		1.1214	0.771214		1.03273	0.692422		1.24306	0.665156		0.951349	0.875194
0.92784	1.04681		1.10051	0.454102		1.04407	1.33682		0.626169	0.922498		1.20314	0.992452
0.68139	1.02745		0.691049	0.578541		0.962821	0.922722		0.802971	0.777955		0.893109	1.24198
0.823161	0.788076		0.901187	0.936585		1.07706	1.05191		0.894048	1.20208		0.964755	0.722112
1.00986	1.17131		1.34521	1.35621		1.30202	0.884398		1.23917	1.2551		0.869263	1.09215
1.14302	0.778567		0.820651	0.493182		0.659418	0.566144		1.07549	0.809624		1.26943	0.747915
1.05244	0.511251		1.00516	0.677617		0.929081	0.891031		1.05459	1.07683		0.939343	1.04947
0.766949	0.889111		0.898134	0.946437		1.12116	0.746019		1.14379	0.818889		0.655728	0.629955
1.14966	0.895109		1.33776	0.452717		0.992966	1.07047		0.916665	0.496326		1.03533	0.514662
1.42989	0.704378		1.54367	0.96985		0.969267	0.865067		0.980124	0.917234		2.40567	1.14832
0.793161	0.460724		0.539171	0.899378		1.04272	0.980456		1.4389	0.742175		0.612297	1.3173
0.804537	0.735638		0.995857	0.686682		0.976498	0.923143		0.870662	1.25269		1.02839	0.766009
0.95244	0.732197		0.762358	0.727764		0.926658	0.864683		0.684847	0.819244		1.01363	0.204203
1.14883	1.07318		1.06012	0.662854		1.04096	0.915639		1.06186	0.899721		0.978275	0.338033
1.13595	0.658822		1.24247	1.49818		0.829627	1.13423		1.29756	0.608444		0.98062	0.130829
0.8617	1.06275		0.952853	0.813239		1.27511	1.46835		0.851975	0.965092		0.932063	0.725145
1.36019	0.747718		1.12418	0.630688		1.11688	0.733993		1.36767	0.867769		1.21309	0.139051
0.836464	0.474307		0.965323	1.83448		0.961786	0.789987		1.48724	0.13643		0.770095	0.224768
1.01999	1.07394		0.967091	1.01045		1.04257	0.857837		0.811885	0.309036		1.14847	0.164729
1.37385	0.482128		1.43603	1.12254		0.770917	0.732763		0.667123	0.181559		1.56049	0.507552
0.819251	0.940053		0.666212	1.19268		1.08107	0.903015		0.773239	0.309521		1.19355	0.433539
0.818296	0.610767		0.778612	0.638109		0.79937	0.869842		1.21922	0.621512		0.654827	0.146303
1.08576	0.724947		1.34247	1.2133		0.940119	0.618924		1.17742	0.738917		0.819919	0.199509
0.933686	1.22972		0.885941	0.650011		1.42566	0.549805		1.10449	0.855955		0.826119	0.495091
1.15092	1.09044		1.16868	0.786437		1.0455	0.785593		1.38866	0.55119		1.09375	0.583889
0.930578	1.14915		0.96583	0.689137		0.956485	1.15435		0.454178	0.911695		1.10673	0.741649

## Sheet: Fig. 1c
mRNA expression of m6A-modifying enzymes in the peripheral blood of mice
Mettl3			Mettl14			Wtap			Fto			Alkbh5
Ctl	UCMS		Ctl	UCMS		Ctl	UCMS		Ctl	UCMS		Ctl	UCMS
1.5288	1.50501		1.33	1.67		1.12	1.19		1.22948	0.73417		1.40729	0.738619
1.48199	0.969046		1.5	0.99		1.49	0.77		0.956797	0.563059		0.979033	0.396576
0.441371	0.711069		0.5	1.08		0.6	1.24		0.850077	0.402937		0.725801	0.433383
0.679132	1.14142		0.881206	0.792185		0.702709	1.00242		0.681877	0.966001		0.829777	0.737874
1.01111	0.871337		0.986553	0.571692		0.887183	0.947332		0.968108	0.664151		0.952373	0.630512
1.45629	0.656985		1.15028	0.517673		1.60403	0.652842		1.51485	0.675191		1.26541	0.72759

## Sheet: Fig. 1d
Forced swimming test (FST) in the UCMS mouse model.
Immobility duration (s)
Ctl	UCMS
130	120
154	196
109	160
91	214
167	163
114	212
168	172
118	168
	85
	173
	192
	181
	172
	163
	141
	183
	70
	192

## Sheet: Fig. 1e
sucrose consumption test (SCT) in the UCMS mouse model.
Sucrose solution consumption (g)
Ctl	UCMS
1.57	0.38
2.12	0.45
2.59	1.01
2.8	1.81
2.38	1.47
1.98	2.02
2.13	1.44
2.35	0.99
	1.85
	0.69
	1.26
	1.29
	1.62
	1.82
	1.55
	1.13
	1.51
	0.9

## Sheet: Fig. 1f
Expression of hippocampal Fto mRNA in the UCMS model.
Relative expression of Fto mRNA
Ctl	UCMS
1.03	1.03
1.27	0.72
1.03	0.64
0.74	0.73
0.985094	0.898132
1.19058	0.839925
1.02456	0.82264
0.832199	0.83702

## Sheet: Fig. 1g
						Ctl	UCMS
						0.821444	0.719047
						1.17005	0.696845
						1.00851	0.458176

## Sheet: Fig. 1h
Forced swimming test (FST) in the UCMS mouse model.
Immobility duration (s)
Ctl	CRS
145	216
152	153
151	188
142	197
47	212
78	145
79	172
58	211

## Sheet: Fig. 1i
sucrose consumption test (SCT) in the UCMS mouse model.
Sucrose solution consumption (g)
Ctl	CRS
2.93	2.22
3.04	2.98
2.99	2.77
2.47	2.06
2.88	2.87
2.9	2.06
2.98	2.75
2.62	2.37

## Sheet: Fig. 1j
Expression of hippocampal Fto mRNA in the UCMS model.
Relative expression of Fto mRNA
Ctl	CRS
0.99539	0.698178
0.991946	0.774677
1.01279	0.958157
	0.816958

[truncated: 63 more sheets: Fig. 1k, Fig. 1l, Fig. 1m, Fig. 1n, Fig. 1o, Fig. 1p, Fig. 2b, Fig. 2c, Fig. 2d, Fig. 2e, Fig. 2f, Fig. 2g, Fig. 2h, Fig. 2j, Fig. 2k, Fig. 4d, Fig. 4e, Fig. 4f, Fig. 4g, Fig. 4h …]
